# Supplementary material for: Extension of the DNAJB2a isoform in a dominant neuromyopathy family
Source: Hum Mol Genet. 2023 Apr 18;32(21):3029–39. doi: 10.1093/hmg/ddad058 (PMC10586202; doi:10.1093/hmg/ddad058)
Supplement: HMG-2023-CE-00031_rev290323_Suppl_tables2-3_ddad058 [file hmg-2023-ce-00031_rev290323_suppl_tables2-3_ddad058.xlsx]

## Sheet: Suppl_Table_2
Sarparanta et al. Extension of the DNAJB2a isoform in a dominant neuromyopathy family
Supplementary table 2: Genes covered by the MyoCap panels
Gene	MyoCap 5	MyoCap 6
ABHD5	X	X
ACAD9	X	X
ACADM	X	X
ACADS	X	X
ACADVL	X	X
ACTA1	X	X
ACTN2	X	X
ACTN3	X	X
ACVR1	X	X
ADSSL1	X	X
AGL	X	X
AIFM1	X	X
ALDOA	X	X
ALG13	X	X
ALG14	X	X
ALG2	X	X
AMPD1	X	X
ANO5	X	X
ASCC2		X
ATP2A1	X	X
ATPA2		X
B3GALNT2	X	X
B3GNT2	X	X
B4GALNT1	X	X
B4GAT1	X	X
BAG3	X	X
BICD2	X	X
BIN1	X	X
BVES	X	X
CACNA1A	X	X
CACNA1S	X	X
CAMSAP1	X	X
CAMSAP2	X	X
CAPN3	X	X
CASQ1	X	X
CASQ2	X	X
CAV3	X	X
CAVIN1	X	X
CELF1	X	X
CELF2	X	X
CFL2	X	X
CHCHD10	X	X
CHKB	X	X
CKM	X	X
CLCN1	X	X
CLN3	X	X
CMYA5	X	X
CNBP	X	X
CNTN1	X	X
COL12A1	X	X
COL6A1	X	X
COL6A2	X	X
COL6A3	X	X
CPT2	X	X
CRYAB	X	X
CSRP3	X	X
CUL3	X	X
DAG1	X	X
DCST2	X	X
DES	X	X
DMD	X	X
DMPK	X	X
DNAJB2	X	X
DNAJB6	X	X
DNAJC19	X	X
DNAJC5	X	X
DNM2	X	X
DNMT3B	X	X
DOK7	X	X
DOLK	X	X
DPAGT1	X	X
DPM1	X	X
DPM2	X	X
DPM3	X	X
DUX4	X	X
DYSF	X	X
ECEL1	X	X
EMD	X	X
ENO3	X	X
ESRRG	X	X
ETFA	X	X
ETFB	X	X
ETFDH	X	X
EXOSC3	X	X
FAM111B	X	X
FAT1	X	X
FBN2	X	X
FBXO32	X	X
FHL1	X	X
FHL2	X	X
FKRP	X	X
FKTN	X	X
FLAD1	X	X
FLNC	X	X
FYCO1	X	X
GAA	X	X
GAPDH	X	X
GATM	X	X
GBE1	X	X
GGPS1	X	X
GMPPB	X	X
GNB4	X	X
GNE	X	X
GOLGA2	X	X
GOSR2	X	X
GSN	X	X
GYG1	X	X
GYS1	X	X
HACD1	X	X
HADHA	X	X
HADHB	X	X
HEXB	X	X
HINT3	X	X
HK1	X	X
hnRNPA1	X	X
hnRNPA2B1	X	X
HNRNPDL	X	X
HSPB1	X	X
HSPB2	X	X
HSPB3	X	X
HSPB6	X	X
HSPB8	X	X
HSPG2	X	X
INPP5K	X	X
INTS11		X
ISCU	X	X
ISPD	X	X
ITGA7	X	X
ITPR1	X	X
JAG1	X	X
KBTBD13	X	X
KCNE1	X	X
KCNE3	X	X
KCNJ18	X	X
KCNJ2	X	X
KCNJ5	X	X
KCNQ1	X	X
KLC1	X	X
KLHL40	X	X
KLHL41	X	X
KLHL9	X	X
KY	X	X
LAMA2	X	X
LAMB1	X	X
LAMP1	X	X
LAMP2	X	X
LARGE1		X
LDB3	X	X
LDHA	X	X
LDHB	X	X
LIFR	X	X
LIMS2	X	X
LMNA	X	X
LMOD3	X	X
LPIN1	X	X
LTBP4	X	X
MAP3K20	X	X
MARS	X	X
MATR3	X	X
MB	X	X
MBNL1	X	X
MBNL2	X	X
MBNL3	X	X
MEGF10	X	X
MGME1	X	X
MICU1		X
MMP8		X
MSTN	X	X
MSTO1		X
MTM1	X	X
MTMR14	X	X
MYBPC1	X	X
MYBPC2	X	X
MYBPC3	X	X
MYH1	X	X
MYH2	X	X
MYH3	X	X
MYH4	X	X
MYH7	X	X
MYH8	X	X
MYL1	X	X
MYL10	X	X
MYL12A	X	X
MYL12B	X	X
MYL2	X	X
MYL3	X	X
MYL4	X	X
MYL5	X	X
MYL6	X	X
MYL6B	X	X
MYL7	X	X
MYL9	X	X
MYLIP	X	X
MYLK	X	X
MYLK2	X	X
MYLK3	X	X
MYLK4	X	X
MYLPF	X	X
MYO18B		X
MYOM1	X	X
MYOM2	X	X
MYOM3	X	X
MYOT	X	X
MYOZ1	X	X
MYOZ2	X	X
MYOZ3	X	X
MYPN	X	X
NALCN	X	X
NBR1	X	X
NEB	X	X
NEBL	X	X
NEFL	X	X
NTRK1	X	X
OBSCN	X	X
OBSL1	X	X
OPTN	X	X
ORAI1	X	X
PABPN1	X	X
PDK3	X	X
PDLIM3	X	X
PDLIM5	X	X
PDLIM7	X	X
PFKM	X	X
PGAM2	X	X
PGK1	X	X
PGM1	X	X
PHKA1	X	X
PIEZO1	X	X
PIEZO2	X	X
PIP4P1	X	X
PIP4P2	X	X
PLEC	X	X
PLEKHG4	X	X
PLEKHG5	X	X
PLN	X	X
PNPLA2	X	X
PNPLA8	X	X
POGLUT1	X	X
POLG	X	X
POMGNT1	X	X
POMGNT2	X	X
POMK	X	X
POMT1	X	X
POMT2	X	X
POPDC3		X
PREPL	X	X
PRKAG2	X	X
PUS1	X	X
PYGM	X	X
PYROXD1	X	X
QDPR	X	X
RBCK1	X	X
RRM2B	X	X
RYR1	X	X
SACS	X	X
SARS2		X
SBDS	X	X
SBF1	X	X
SCN4A	X	X
SELENON	X	X
SGCA	X	X
SGCB	X	X
SGCD	X	X
SGCE	X	X
SGCG	X	X
SIL1	X	X
SLC22A5	X	X
SLC25A20	X	X
SLC25A32		X
SLC25A4	X	X
SLC25A42	X	X
SLC4A1	X	X
SLC52A1		X
SLC52A2		X
SLC52A3		X
SLC5A2	X	X
SLC7A10	X	X
SMCHD1	X	X
SMPX	X	X
SOD1	X	X
SOX10	X	X
SPEG	X	X
SPP1	X	X
SPTAN1	X	X
SPTBN5	X	X
SQSTM1	X	X
SRF	X	X
SRPK3	X	X
STAC3	X	X
STIM1	X	X
STIM2	X	X
SUCLA2	X	X
SYNE1	X	X
SYNE2	X	X
SYNE3	X	X
SYNPO2	X	X
TANGO2		X
TARDBP	X	X
TAZ	X	X
TBCE	X	X
TCAP	X	X
TFG	X	X
TIA1	X	X
TIAL1	X	X
TK2	X	X
TMEM126B	X	X
TMEM43	X	X
TMEM5	X	X
TMOD3	X	X
TNNC1	X	X
TNNC2	X	X
TNNI1	X	X
TNNI2	X	X
TNNI3	X	X
TNNT1	X	X
TNNT3	X	X
TNPO3	X	X
TNXB	X	X
TOR1AIP1	X	X
TP53INP2	X	X
TPI1	X	X
TPM1	X	X
TPM2	X	X
TPM3	X	X
TPP1	X	X
TRAPPC1	X	X
TRAPPC11	X	X
TRIM32	X	X
TRIM54	X	X
TRIM55	X	X
TRIM63	X	X
TRIP4	X	X
TTN	X	X
TTR	X	X
TWNK	X	X
UBA1	X	X
VCP	X	X
VMA21	X	X
VRK1	X	X
XIRP1	X	X
XIRP2	X	X
YARS2	X	X
ZBTB8B	X	X
ZNF33A		X

## Sheet: Suppl_Table_3
Sarparanta et al. Extension of the DNAJB2a isoform in a dominant neuromyopathy family
Supplementary table 3: Genes included in the Myogenes virtual panel
A1CF
A2BP1
AAAS
AAMDC
AARS
AARS2
AARSD1
ABCA1
ABCA5
ABCC9
ABCD1
ABCF1
ABHD12
ABHD5
ABLIM2
ABRA
ACACB
ACAD9
ACADM
ACADS
ACADVL
ACHE
ACIN1
ACO1
ACO2
ACOT6
ACSS2
ACTA1
ACTB
ACTC1
ACTN2
ACTN3
ACVR1
ACVR2B
ACYP2
ADA
ADCK3
ADCY2
ADCY6
ADCY9
ADGRF2
ADIPOQ
ADPRHL1
ADRB2
ADSL
ADSS1
AFG3L2
AFG3L2
AGBL1
AGL
AGPAT3
AGRN
AHNAK
AIFM1
AIMP2
AK1
AKAP1
AKAP6
AKAP9
AKT1
AKT2
ALDH3A2
ALDH3A2
ALDOA
ALG13
ALG14
ALG2
ALKBH5
ALKBH8
ALPK2
ALPK3
ALS2
AMOTL1
AMPD1
AMPD2
AMPD3
ANG
ANGPTL7
ANK1
ANK2
ANKHD1
ANKRD1
ANKRD17
ANKRD2
ANKRD23
ANKRD9
ANKS1B
ANO10
ANO5
ANXA11
AP4B1
AP4E1
AP4E1
AP4M1
AP4M1
AP4S1
AP5Z1
AP5Z1
APOA1
APOBEC2
APOL5
APTX
APTX
AR
ARHGEF10
ARID5B
ARL2BP
ARL6IP1
ARPP21
ARRDC2
ARSA
ARSI
ART1
ART3
ART5
ARX
ASAH1
ASB10
ASB11
ASB12
ASB14
ASB15
ASB16
ASB18
ASB2
ASB4
ASB5
ASB8
ASCC1
ASCC2
ASCC3
ATL1
ATM
ATP1A2
ATP1B4
ATP2A1
ATP2A2
ATP2B2
ATP2B3
ATP5F1D
ATP5ME
ATP5PB
ATP7A
ATXN1
ATXN10
ATXN10
ATXN2
ATXN3
ATXN7
ATXN7
ATXN8OS
AVIL
B2M
B3GALNT2
B3GALT1
B3GNT2
B4GALNT1
BAG3
BCCIP
BCL2
BCL6
BEAN1
BEST3
BET1
BHLHE41
BICC1
BICD2
BIN1
BLCAP
BMP4
BOLL
BRUNOL4
BRUNOL5
BRUNOL6
BSCL2
BSCL2
BTBD1
BTBD18
BTBD6
BTNL2
BVES
BZW2
C10orf2
C10orf71
C12orf65
C12orf73
C14orf156
C14orf21
C15orf61
C19orf12
C19orf47
C1orf127
C1orf25
C1QTNF9
C4orf23
C9orf72
CA14
CA3
CABC1
CACNA1A
CACNA1A
CACNA1B
CACNA1C
CACNA1S
CACNA2D1
CACNA2D3
CACNB1
CACNB2
CACNB4
CACNB4
CACNG1
CACNG6
CALML6
CAMK2A
CAMK2B
CAMK2G
CAMSAP1
CAMSAP2
CAND2
CAP2
CAPN2
CAPN3
CARHSP1
CARM1
CARNS1
CASP3
CASQ1
CASQ2
CAST
CASTOR2
CASTOR3
CAV1
CAV3
CAVIN1
CAVIN4
CCAR1
CCDC140
CCDC28B
CCDC39
CCDC43
CCDC78
CCDC85B
CCDC88C
CCT5
CD59
CD99L2
CDC37L1
CDH15
CDH4
CDK16
CDNF
CEBPB
CEBPD
CECR2
CELF1
CELF2
CEP85
CFAP46
CFAP61
CFL2
CHAC1
CHAF1B
CHAT
CHCHD10
CHCHD10
CHCHD3
CHERP
CHKB
CHMP1B
CHMP2B
CHRNA1
CHRNA10
CHRNB1
CHRND
CHRNE
CHRNG
CIPC
CIRBP
CJB1
CKM
CKMT2
CLCN1
CLCN4
CLIC5
CLIP1
CLN3
CLTCL1
CMBL
CMSTA1
CMSTA2
CMSTA3
CMYA5
CNBP
CNOT4
CNTFR
CNTN1
CNTNAP1
COBL
COL12A1
Col13A1
COL6A1
COL6A2
COL6A3
COLQ
COMP
COQ10A
COQ5
COQ8A
COQ9
CORO6
COX10
COX15
COX5A
COX5B
COX6A1
COX6A2
COX6C
COX7A1
COX7C
COX8A
CPEB1
CPEB2
CPEB3
CPEB4
CPSF4
CPSF4L
CPSF6
CPSF7
CPT1B
CPT2
CRAT
CRPPA
CRYAB
CS
CSDA
CSDC2
CSDE1
CSRP3
CSTF1
CSTF2
CSTF2T
CSTF3
CTAG2
CTDNEP1
CTDP1
CTNNA3
CTNNB1
CUGBP1
CUGBP2
CUL3
CUTC
CYB5R1
CYC1
CYCS
CYP2U1
CYP7B1
DAG1
DAO
DAPK2
DAZ1
DAZ2
DAZ3
DAZ4
DAZAP1
DAZL
DBNDD1
DBNDD2
DCAF6
DCST2
DCTN1
DCUN1D2
DCUN1D3
DDHD1
DDHD2
DDI2
DDIT4L
DDN
DDX43
DDX53
DENND2C
DEPTOR
DES
DEXI
DGCR6
DGKQ
DGLUCY
DHRS7
DHRS7C
DHTKD1
DHX57
DHX8
DIAPH1
DKC1
DMD
DMPK
DNAJA4
DNAJB1
DNAJB2
DNAJB5
DNAJB6
DNAJC17
DNAJC19
DNAJC5
DNASE1L1
DND1
DNM1L
DNM2
DNMT1
DNMT3B
DOK5
DOK7
DOLK
DPAGT1
DPF3
DPM1
DPM2
DPM3
DPPA5
DPRX
DSC2
DSG2
DSP
DTNA
DUPD1
DUS3L
DUSP13
DUSP26
DUSP27
DUSP3
DUX4
DVL1
DYNC1H1
DYRK1B
DYSF
ECEL1
ECHDC3
ECI1
ECPAS
EEF1A2
EEF2
EFR3B
EGF
EGFLAM
EGLN1
EGR2
EHBP1L1
EIF1
EIF1AY
EIF2S1
EIF3B
EIF3G
EIF3J
EIF4B
EIF4H
ELAVL1
ELAVL2
ELAVL3
ELAVL4
ELOVL4
ELOVL5
ELP1
EMC10
EMC6
EMD
EN1
ENDOG
ENO3
ENOX1
ENOX2
ENTPD1
EPDR1
EPM2A
ERBB3
ERFE
ERGIC2
ERLIN1
ERLIN2
ESRP1
ESRP2
ESRRA
ESRRG
ETFA
ETFB
ETFDH
EWSR1
EXOSC3
EXOSC8
EXTL1
EYA4
FA2H
FABP3
FAM111B
FAM134B
FAM160A1
FAM166B
FAM184B
FAM189A2
FAM220A
FAM47E-STBD1
FAM78A
FARSA
FASTK
FAT1
FBLN5
FBN2
FBP2
FBXO32
FBXO38
FBXO40
FEM1A
FGD4
FGF13
FGF14
FGF2
FGF6
FGF8
FHL1
FHL2
FHL3
FHOD1
FIG4
FITM1
FKBP3
FKBP5
FKRP
FKTN
FLAD1
FLNA
FLNC
FLRT1
FMR1
FNDC5
FOXO1
FOXO3
FRMD3
FSD2
FUBP1
FUBP3
FUS
FXN
FXN
FXR1
FXR2
FXYD1
FYCO1
FYTTD1
FZD9
G3BP1
G3BP2
GAA
GADD45A
GADL1
GALC
GALR3
GAMT
GAN
GAPDH
GAREM1
GARS
GATAD1
GATM
GBA2
GBE1
GBX1
GDAP1
GDF1
GDNF
GFPT1
GGPS1
GHR
GJA5
GJB1
GJB3
GJC2
GLA
GLDN
GLE1
GLRX
GMPPB
GMPR
GNB4
GNE
GOLGA2
GOSR2
GOT1
GOT2
GPD1
GPD1L
GPR126
GPR157
GPR85
GPT
GPT2
GRIP2
GRN
GRSF1
GSN
GTF2IRD1
GTF3A
GTF3C6
GYG1
GYS1
HACD1
HADHA
HADHB
HARS
HCFC1R1
HCN4
HDAC4
HDAC5
HDLBP
HELZ
HEXA
HEXB
HEXIM2
HHAT
HHATL
HINT1
HINT3
HIPK2
HJV
HK1
HK2
HNRNPA0
HNRNPA1
HNRNPA1
HNRNPA1L2
HNRNPA2B1
HNRNPA3
HNRNPAB
HNRNPC
HNRNPCL1
HNRNPD
HNRNPDL
HNRNPF
HNRNPH1
HNRNPH2
HNRNPH3
HNRNPK
HNRNPL
HNRNPM
HNRNPR
HNRPDL
HNRPLL
HOMER1
HOXA7
HOXC10
HOXC11
HOXC8
HOXC9
HOXD10
HPRT1
HRAS
HRC
HS3ST5
HSP22
HSP27
HSPA2
HSPB1
HSPB2
HSPB2
HSPB3
HSPB6
HSPB7
HSPB8
HSPD1
HSPD1
HSPG2
HTATSF1
HYAL4
IARS
IDH2
IDI2
IFRD1
IGDCC4
IGF1
IGF2
IGF2BP1
IGF2BP2
IGF2BP3
IGFBP3
IGFBP5
IGFN1
IGHMBP2
IKBKAP
IKBKB
IL17D
IL1B
IL6
IL6R
ILK
INF2
INHBE
INPP5K
INPP5K
INTS1
INTS11
INTU
IP6K3
IPO13
IREB2
ISCU
ITGA7
ITGB1BP2
ITIH6
ITPR1
ITPR1
JAG1
JPH1
JPH2
JSRP1
JUP
KARS
KBTBD12
KBTBD13
KCNA1
KCNA1
KCNA5
KCNA7
KCNC3
KCNC3
KCND3
KCNE1
KCNE2
KCNE3
KCNH2
KCNJ11
KCNJ12
KCNJ18
KCNJ2
KCNJ5
KCNQ1
KCNQ5
KCNS3
KCNT1
KHDRBS1
KHDRBS2
KHDRBS3
KHSRP
KIAA0020
KIAA0196
KIAA0408
KIAA0430
KIAA1217
KIF1A
KIF1B
KIF1C
KIF21A
KIF5A
KIN
KLC1
KLHDC3
KLHL30
KLHL31
KLHL33
KLHL34
KLHL38
KLHL40
KLHL41
KLHL9
KLLN
KPNA1
KPNA3
KPNA4
KRR1
KRTAP19-3
KRTAP5-4
KY
L1CAM
L3MBTL3
LAMA2
LAMA4
LAMB1
LAMB2
LAMP1
LAMP2
LARGE1
LARP1
LARP1B
LARP4
LARP4B
LARP6
LARP7
LBX1
LDB3
LDHA
LDHB
LDHD
LEMD3
LENG9
LEP
LGI4
LGR5
LGTN
LIFR
LIMCH1
LIMS2
LIN28
LIN28B
LIN7B
LINGO4
LITAF
LMCD1
LMNA
LMO1
LMOD2
LMOD3
LMOD3
LPIN1
LRRC14B
LRRC2
LRRC20
LRRC30
LRRC37A
LRRC38
LRRC39
LRRC3B
LRSAM1
LRTM1
LSM1
LSM10
LSM11
LSM3
LSM4
LSM5
LSM6
LSM7
LSMD1
LSMEM1
LSMEM2
LTBP4
MAB21L1
MACROD1
MAFA
MAGEL2
MAMSTR
MAP2K6
MAP3K20
MAP3K7CL
MAP4
MAP6D1
MAP7D1
MAPK1
MAPK12
MAPK14
MAPK3
MAPK8
MAPKAPK3
MAPRE3
MAPT
MARCOL
MARS
MAST2
MATR3
MB
MBNL1
MBNL2
MBNL3
MCM3AP
MCTS1
MDH2
MED25
MEF2C
MEF2D
MEGF10
METTL11B
METTL21C
MEX3A
MEX3B
MEX3C
MEX3D
MFF
MFN2
MGME1
MIB2
MICAL1
MICU1
MID1IP1
MINAR2
MIOS
MIR1236
MKI67IP
MKNK2
MKRN1
MKRN2
MKRN3
MKRNP5
MLF1
MLIP
MME
MMP8
MMP9
MN1
MOV10L1
MPV17
MPZ
MRE11
MRE11A
MRLN
MRPL13
MRPL15
MRPL28
MRPL3
MRPL33
MRPL41
MRPL44
MRPS18A
MRPS24
MSI1
MSI2
MSS51
MSTN
MSTO1
MT-ATP6
MT-ATP8
MT-CO1
MT-CO2
MT-CO3
MT-CYB
MT-ND1
MT-ND3
MT-ND4L
MT-ND5
MT-ND6
MT-TL1
MT1A
MT1X
MTHFSD
MTLN
MTM1
MTMR14
MTMR2
MTO1
MTPAP
MTPAP
MTRNR2L3
MTRNR2L4
MTRNR2L5
MTRNR2L6
MTRNR2L7
MTRNR2L8
MTTP
Munc13-1:
MURC
MUSK
MUSTN1
MYADML2
MYBPC1
MYBPC2
MYBPC3
MYBPH
MYEF2
MYF5
MYF6
MYH1
MYH10
MYH11
MYH13
MYH14
MYH15
MYH2
MYH3
MYH4
MYH6
MYH7
MYH7B
MYH8
MYH9
MYL1
MYL10
MYL12A
MYL12B
MYL2
MYL3
MYL4
MYL5
MYL6
MYL6B
MYL7
MYL9
MYLIP
MYLK
MYLK2
MYLK3
MYLK4
MYLPF
MYMK
MYO10
MYO15A
MYO16
MYO18A
MYO18B
MYO19
MYO1A
MYO1C
MYO1E
MYO1F
MYO1G
MYO1H
MYO3A
MYO5A
MYO5B
MYO6
MYO7A
MYO7B
MYO9A
MYO9B
MYOD1
MYOF
MYOG
MYOM1
MYOM2
MYOM3
MYORG
MYOT
MYOZ1
MYOZ2
MYOZ3
MYPN
MYPOP
NAA38
NAA40
NAA50
NALCN
NANOS1
NARS
NATD1
NBR1
NCBP2L
NCL
NDRG1
NDRG2
NDUFA1
NDUFA12
NDUFA4
NDUFA7
NDUFA9
NDUFAB1
NDUFAF1
NDUFAF5
NDUFB1
NDUFB10
NDUFB11
NDUFB3
NDUFB4
NDUFB7
NDUFB9
NDUFC1
NDUFS1
NDUFS2
NDUFS3
NDUFS6
NDUFS7
NDUFS8
NDUFV1
NDUFV3
NEB
NEBL
NECAB3
NEDD4
NEFH
NEFL
NEURL1
NEXN
NFE2L1
NFIC
NFIX
NFKB1
NGF
NIP7
NIPA1
NIPSNAP2
NIPSNAP3B
NKAIN1
NLRP2B
NMRK2
NNT
NODAL
NOL3
NOL8
NONO
NOP56
NOS1
NOS2
NOTCH3
NOVA1
NOVA2
NPHP1
NPLOC4
NPNT
NPPA
NRAP
NRDC
NSD3
NSUN6
NT5C1A
NT5C2
NT5M
NTRK1
NUFIP1
NUP155
NUPL2
NXPE3
OBSCN
OBSL1
ODF3L2
OGDH
OGFOD1
OPA1
OPN4
OPTN
OR13C9
OR13J1
OR2K2
OR2S2
OR5H2
OR5K2
OR9Q1
ORAI1
OSBPL11
OSBPL1A
OSBPL6
OTUD1
P2RX5
P2RX6
P2RY2
PABPC1
PABPC1L
PABPC1L2A
PABPC1L2B
PABPC3
PABPC4
PABPC4L
PABPC5
PABPN1
PABPN1L
PACS2
PACSIN3
PADI2
PAIP2B
PALMD
PAM16
PAN3
PANK4
PARN
PARP10
PARP12
PARP14
PARVB
PAX3
PAX7
PCBD2
PCBP1
PCBP2
PCBP3
PCBP4
PCDHB1
PCNT
PDCD11
PDE4D
PDE4DIP
PDE7A
PDGFA
PDHA1
PDHX
PDK2
PDK3
PDK4
PDLIM3
PDLIM5
PDLIM7
PDYN
PEBP4
PEO1
PERM1
PEX1
PEX7
PEX7
PFKFB1
PFKFB3
PFKM
PFN1
PGAM2
PGAP1
PGBD4
PGK1
PGM1
PGP
PGPEP1L
PHB
PHKA1
PHKG1
PHOX2A
PHTF2
PHYH
PIEZO1
PIEZO2
PIK3CA
PIN4
PINK1
PIP4K2B
PIP4P1
PIP4P2
PIP5K1C
PITX2
PITX3
PKIA
PKM
PKP2
PLA2G4C
PLAAT1
PLCD3
PLCD4
PLEC
PLEC1
PLEKHF1
PLEKHG4
PLEKHG5
PLIN4
PLIN5
PLN
PLP1
PLPP7
PMM2
PMP22
PNO1
PNPLA2
PNPLA6
PNPLA8
PNPT1
POGLUT1
POLDIP3
POLG
POLG
POLG2
POLG2
POLR2G
POLR2J3
POMGNT1
POMGNT2
POMK
POMT1
POMT2
POPDC3
PPARG
PPARGC1A
PPARGC1B
PPDPFL
PPFIA4
PPIAL4E
PPIAL4G
PPIE
PPIL4
PPM1J
PPM1N
PPP1R10
PPP1R14C
PPP1R1A
PPP1R27
PPP1R3A
PPP1R3C
PPP2R2B
PPP2R3A
PPP2R3B
PPP3CA
PPP3CB
PPRC1
PPTC7
PRADC1
PREPL
PRKAA1
PRKAA2
PRKAB2
PRKAG1
PRKAG2
PRKAG3
PRKCG
PRKCG
PRKCQ
PRKN
PROB1
PRPF3
PRPH
PRPS1
PRR3
PRRT2
PRSS56
PRX
PSEN2
PSMC1
PSMC3
PSMD2
PSME4
PSPC1
PTBP1
PTBP2
PTGES2
PTGES3L
PTP4A1
PTP4A3
PTPN3
PTPN9
PTRF
PTX3
PUF60
PUM1
PUM2
PUS1
PUS1
PYGM
PYROXD1
QARS
QDPR
QKI
RAB12
RAB3GAP2
RAB7A
RABL6
RAD23A
RALY
RALYL
RAPGEF1
RAPSN
RASA4
RASA4B
RASGRP3
RASL10B
RAVER1
RAVER2
RBCK1
RBFOX1
RBM10
RBM11
RBM12
RBM12B
RBM14
RBM15
RBM15B
RBM16
RBM17
RBM18
RBM19
RBM20
RBM22
RBM23
RBM24
RBM25
RBM26
RBM27
RBM28
RBM3
RBM33
RBM34
RBM38
RBM39
RBM4
RBM41
RBM42
RBM43
RBM44
RBM45
RBM46
RBM47
RBM4B
RBM5
RBM6
RBM7
RBM8A
RBM9
RBMS1
RBMS2
RBMS3
RBMX
RBMX2
RBMXL1
RBMXL2
RBMXL3
RBMY1A1
RBMY1B
RBMY1D
RBMY1E
RBMY1F
RBMY1J
RBPMS
RBPMS2
RC3H1
RC3H2
RCAN2
RCC1L
RCSD1
RDM1
REEP1
RETREG1
REX1BD
RGMA
RGS9BP
RHOA
RHOBTB1
RILP
RILPL1
RNF113A
RNF113B
RNF123
RNF157
RNF216
RNPC3
RNPS1
ROD1
RORC
RPL13A
RPL3L
RPP14
RPP25L
RPS3
RPS6KB1
RPUSD4
RRAD
RRAGD
RRM2B
RRP7A
RTN2
RTN2
RTP2
RXRG
RXYLT1
RYR1
RYR2
RYR3
S100A1
SACS
SACS
SAFB
SAFB2
SAMD14
SAMD4A
SAMD4B
SARS
SARS2
SART3
SBDS
SBF1
SBF2
SBK1
SCHIP1
SCN10A
SCN11A
SCN1A
SCN1B
SCN2B
SCN3B
SCN4A
SCN4B
SCN5A
SCN9A
SCX
SDHA
SEC14L5
SELENON
SELENOW
SEMA4D
SEMA6C
2009-09-01
SEPTIN9
SETD1A
SETD1B
SETX
SF1
SF3A1
SF3A3
SF3B4
SF4
SFMBT2
SFN
SFPQ
SFRS1
SFRS11
SFRS12
SFRS13A
SFRS13B
SFRS14
SFRS15
SFRS16
SFRS2
SFRS2B
SFRS3
SFRS4
SFRS5
SFRS6
SFRS7
SFRS8
SFRS9
SGCA
SGCB
SGCD
SGCE
SGCG
SH2B2
SH3BGR
SH3TC2
SHISA2
SHISA4
SIGMAR1
SIL1
SIL1
SIM2
SIRT2
SIX1
SIX2
SIX4
SLBP
SLC12A6
SLC16A10
SLC16A3
SLC18A3
SLC19A2
SLC1A3
SLC22A3
SLC22A5
SLC25A11
SLC25A12
SLC25A20
SLC25A20
SLC25A30
SLC25A32
SLC25A34
SLC25A4
SLC25A4
SLC25A42
SLC25A48
SLC25A5
SLC29A2
SLC2A4
SLC33A1
SLC35E4
SLC35G3
SLC36A2
SLC4A1
SLC52A1
SLC52A2
SLC52A3
SLC5A2
SLC5A7
SLC7A10
SLC7A2
SLC7A6
SLC8A3
SLCO5A1
SLN
SLTM
SMARCD3
SMCHD1
SMCO1
SMG9
SMN1
SMN2
SMPX
SMTNL1
SMTNL2
SMYD1
SNAI3
SNAP25b:
SNRNP25
SNRNP35
SNRNP70
SNRPA
SNRPB
SNRPB2
SNRPC
SNRPD1
SNRPD2
SNRPD3
SNRPE
SNRPEL1
SNRPF
SNRPG
SNRPN
SNTA1
SOD1
SOD2
SOX10
SPAG7
SPART
SPAST
SPAST
SPATA46
SPDYE6
SPEG
SPEN
SPG11
SPG20
SPG21
SPG21
SPG7
SPOCK3
SPP1
SPTAN1
SPTB
SPTBN2
SPTBN2
SPTBN4
SPTBN5
SPTLC1
SPTLC2
SQSTM1
SR140
SRBD1
SRF
SRL
SRPK3
SRRM1
SRRM2
SRRT
SSB
SSH2
ST3GAL3
STAC3
STBD1
STH
STIM1
STIM2
STIMATE
STK25
STRIP2
STRIT1
SUCLA2
SUPT6H
SURF1
SVIL
SYNC
SYNCRIP
SYNE1
SYNE1
SYNE2
SYNE3
SYNJ1
SYNJ2
SYNM
SYNPO
SYNPO2
SYNPO2L
SYPL2
SYT2
TACC2
TAF15
TAL2
TANGO2
TARDBP
TARSL2
TAZ
TBC1D17
TBC1D3K
TBC1D8
TBCE
TBCE
TBP
TBPL2
TBX1
TBX15
TCAP
TCEA3
TCF15
TDP1
TDRD10
TDRKH
TEAD4
TECPR2
TEP1
TFG
TGFB1
TGFB3
TGM6
THBS4
THOC4
THUMPD1
THUMPD2
THUMPD3
TIA1
TIAL1
TIPARP
TK2
TLR2
TM6SF1
TMEM108
TMEM126B
TMEM126B
TMEM143
TMEM182
TMEM201
TMEM233
TMEM38A
TMEM38B
TMEM43
TMEM52
TMEM63A
TMEM70
TMOD1
TMOD3
TMOD4
TMPO
TMPRSS5
TNF
TNFAIP6
TNFRSF13B
TNNC1
TNNC2
TNNI1
TNNI2
TNNI3
TNNT1
TNNT2
TNNT3
TNPO3
TNRC4
TNRC6A
TNXB
TOE1
TOM1
TOMM7
TOPAZ1
TOR1A
TOR1AIP1
TP53INP2
TP63
TPI1
TPM1
TPM2
TPM3
TPP1
TRA2A
TRA2B
TRAK1
TRAPPC1
TRAPPC11
TRDN
TRIM16L
TRIM2
TRIM32
TRIM54
TRIM55
TRIM63
TRIM7
TRIM72
TRIP10
TRIP4
TRMT1
TRMT2A
TRNAU1AP
TRO
TROVE2
TRPV3
TRPV4
TSFM
TTBK2
TTBK2
TTC14
TTN
TTPA
TTR
TUBA4A
TUBA8
TUBB3
TUT1
TWF2
TWNK
TXLNB
TYMP
U2AF1
U2AF1L4
U2AF2
UACA
UBA1
UBAC1
UBE2B
UBE2D1
UBE2D4
UBE2G1
UBE2QL1
UBQLN1
UBQLN2
UBR3
UCN
UCP3
UHMK1
UNC13A
UNC45B
UNK
UNKL
UPF1
UPF3B
UPK3A
UQCC1
UQCR10
UQCR11
UQCRB
UQCRC1
UQCRFS1
UQCRHL
UQCRQ
USO1
USP13
USP2
USP24
USP28
USP38
USP6
USP8
UTP11
UTRN
VAMP1
VAMP1
VAPB
VARS
VCL
VCP
VDAC1
VDAC3
VGLL2
VHLL
VMA21
VPS37A
VRK1
WARS
WASHC5
WBP1L
WBP4
WDR48
WDR62
WNK1
WNK2
XIRP1
XIRP2
XPO4
YARS
YARS2
YBX1
YBX2
YBX3
YIPF7
YTHDC1
YTHDC2
YTHDF1
YTHDF2
YTHDF3
YWHAG
ZBTB18
ZBTB47
ZBTB8B
ZC3H10
ZC3H11A
ZC3H12A
ZC3H12B
ZC3H12C
ZC3H12D
ZC3H13
ZC3H14
ZC3H15
ZC3H18
ZC3H3
ZC3H4
ZC3H6
ZC3H7A
ZC3H7B
ZC3H8
ZC3HAV1
ZC3HAV1L
ZCCHC17
ZCRB1
ZFAND5
ZFP36
ZFP36L1
ZFP36L2
ZFR
ZFR2
ZFYVE26
ZFYVE27
ZGPAT
ZMAT5
ZNF106
ZNF239
ZNF593
ZNF638
ZNF703
ZNF74
ZNF750
ZNF784
ZNF853
ZNF865
ZRANB2
ZRSR1
ZRSR2
ZYG11B
